# Supplementary material for: Untargeted Metabolomics Analysis Reveals Toxicity Based on the Sex and Sexual Maturity of Single Low-Dose DEHP Exposure
Source: Toxics. 2023 Sep 20;11(9):794. doi: 10.3390/toxics11090794 (PMC10538058; doi:10.3390/toxics11090794)
Supplement: Supplementary file 1 [file toxics-11-00794-s001.zip]

Archive with 1 entries (1 files):
- toxics-2583710-supplementary.pdf
